# Supplementary material for: Combining Transcriptomics and Proteomics to Screen Candidate Genes Related to Bovine Birth Weight
Source: Animals (Basel). 2024 Sep 23;14(18):2751. doi: 10.3390/ani14182751 (PMC11429316; doi:10.3390/ani14182751)
Supplement: Supplementary file 1 [file animals-14-02751-s001.zip]

Archive with 1 entries (1 files):
- animals-3137660-supplementary.pdf
